# Supplementary material for: Biomechanical Effects of Socks on Plantar Loading and Foot Function: A Systematic Review
Source: Bioengineering (Basel). 2026 May 29;13(6):643. doi: 10.3390/bioengineering13060643 (PMC13295488; doi:10.3390/bioengineering13060643)
Supplement: Supplementary file 1 [file bioengineering-13-00643-s001.zip]

Archive with 1 entries (1 files):
- bioengineering-4344058-supplementary.pdf
